# Supplementary material for: Effects of LED Light Colors on the Growth Performance, Intestinal Morphology, Cecal Short-Chain Fatty Acid Concentrations and Microbiota in Broilers
Source: Animals (Basel). 2023 Dec 1;13(23):3731. doi: 10.3390/ani13233731 (PMC10705592; doi:10.3390/ani13233731)
Supplement: Supplementary file 1 [file animals-13-03731-s001.zip]

Archive with 1 entries (1 files):
- animals-2690885-supplementary.pdf
